# Supplementary material for: Thermography in Stroke—A Systematic Review
Source: Medicina (Kaunas). 2025 May 6;61(5):854. doi: 10.3390/medicina61050854 (PMC12113360; doi:10.3390/medicina61050854)
Supplement: Supplementary file 1 [file medicina-61-00854-s001.zip]

Archive with 1 entries (1 files):
- medicina-3534889-supplementary.pdf
